# Supplementary material for: Individual and combined associations of physical activity and cognitive function with all-cause mortality in older men and women: a prospective analysis of the German National Cohort (NAKO)
Source: BMC Geriatr. 2026 Mar 26;26:487. doi: 10.1186/s12877-026-07357-2 (PMC13064328; doi:10.1186/s12877-026-07357-2)
Supplement: Supplementary file 1 — Additional file 1. Descriptive statistics and bivariate associations for the analytic sample, men, and women. [file 12877_2026_7357_MOESM1_ESM.xlsx]

## Sheet: Tabelle1
Additional file 1: Descriptive statistics and bivariate associations for the analytic sample, men, and women
Variables			Total			Men			Women
		N		% or mean (sd)	pa	N	% or mean (sd)	pa	N	% or mean (sd)	pa
	Total		28892	100		14665	100		14227	100
Deceased (2014-2023)	No		27287	94.44		13568	92.52		13719	96.43
	Yes		1605	5.56		1097	7.48		508	3.57
Survival time of deceased (years)		5.96 (3.38)				6.02 (3.38)			5.83 (3.38)
Semantic Memory (SM)	Low		4406	15.25	<0.001	3043	20.75	<0.001	1363	9.58	<0.001
	Medium		18074	62.56		9183	62.62		8891	62.49
	High		4302	14.89		1345	9.17		2957	20.78
	Missing/incomplete		2110	7.3		1094	7.46		1016	7.14
Executive function / processing speed (EF / PS)	Low		3433	11.88	<0.001	2006	13.68	<0.001	1427	10.03	<0.001
	Medium		19832	68.64		9815	66.93		10017	70.41
	High		3362	11.64		1547	10.55		1815	12.76
	Missing/incomplete		2265	7.84		1297	8.84		968	6.8
Physical Activity	Active (PA)		22972	79.51	<0.001	11656	79.48	<0.001	11316	79.54	<0.001
	Low PA		3144	10.88		1649	11.24		1495	10.51
	Missing/incomplete		2776	9.61		1360	9.27		1416	9.95
MET minutes (week)b		2695 (2024)			<0.001	2670 (2007)		<0.001	2724 (2042)		<0.001
Age (mean)		67.38 (1.86)			<0.001	67.43 (1.87)		<0.001	67.34 (1.84)		<0.001
% below mean age		55.46				54.24			56.71
Sex	Male		14665	50.76	<0.001
	Female		14227	49.24
Education	Low (0-2)		1255	4.34	0.018	314	2.14	<0.001	941	6.61	0.011
	Medium (3-4)		12464	43.14		5113	34.87		7351	51.67
	High (5-6)		15092	52.24		9204	62.76		5888	41.39
	Missing/incomplete		81	0.28		34	0.23		47	0.33
Monthly net equivalent income - quartiles	Q1		6801	23.54	<0.001	3196	21.79	<0.001	3605	25.34	<0.001
	Q2		7013	24.27		3212	21.9		3801	26.72
	Q3		7308	25.29		3976	27.11		3332	23.42
	Q4		5479	18.96		3354	22.87		2125	14.94
	Missing/incomplete		2291	7.93		927	6.32		1364	9.59
Charlson Comorbidity Index score	0		15179	52.54	<0.001	7246	49.41	<0.001	7933	55.76	<0.001
	1		9945	34.42		5307	36.19		4638	32.6
	2		2262	7.83		1250	8.52		1012	7.11
	3		344	1.19		226	1.54		118	0.83
	Missing/incomplete		1162	4.02		636	4.34		526	3.7
Lifestyle risk factors (Smoking, Alcohol/audit_c, Obesity)	0		6927	23.98	<0.001	3206	21.86	<0.001	3721	26.15	<0.001
	1		13238	45.82		6688	45.61		6550	46.04
	2		4821	16.69		2862	19.52		1959	13.77
	3		347	1.2		237	1.62		110	0.77
	Missing/incomplete		3559	12.32		1672	11.4		1887	13.26
German language proficiency	Mother tongue/(very) good		28149	97.43	0.218	14271	97.31	0.19	13878	97.55	0.985
	Moderate/(very) weak		689	2.38		363	2.48		326	2.29
	Missing/incomplete		54	0.19		31	0.21		23	0.16
Place of examination	Augsburg		2962	10.25	<0.001	1546	10.54	<0.001	1416	9.95	0.002
	Regensburg		1506	5.21		766	5.22		740	5.2
	Mannheim		1403	4.86		715	4.88		688	4.84
	Freiburg		1401	4.85		728	4.96		673	4.73
	Saarbrücken		1426	4.94		722	4.92		704	4.95
	Essen		1339	4.63		659	4.49		680	4.78
	Münster		1319	4.57		639	4.36		680	4.78
	Düsseldorf		1291	4.47		630	4.3		661	4.65
	Halle		1503	5.2		766	5.22		737	5.18
	Leipzig		1464	5.07		760	5.18		704	4.95
	Berlin Nord		1303	4.51		670	4.57		633	4.45
	Berlin Mitte		1530	5.3		809	5.52		721	5.07
	Berlin South		1641	5.68		762	5.2		879	6.18
	Hannover		1560	5.4		786	5.36		774	5.44
	Hamburg		1547	5.35		778	5.31		769	5.41
	Bremen		1443	4.99		720	4.91		723	5.08
	Kiel		1295	4.48		647	4.41		648	4.55
	Neubrandenburg		1632	5.65		854	5.82		778	5.47
	Neustrelitz		414	1.43		220	1.5		194	1.36
	Waren (Müritz)		581	2.01		307	2.09		274	1.93
	Demmin		332	1.15		181	1.23		151	1.06
Note: a p-value of chi-square test or Pearson's correlation between characteristic and mortality; b Excluding missing information and individuals ≥ 6720 MET minutes per week (WHO, 2010).
Source: NAKO baseline and mortality follow-up (total: N=28,892; men: N=14,665; women: N=14,227) (own calculations).
