# Supplementary material for: Individual and combined associations of physical activity and cognitive function with all-cause mortality in older men and women: a prospective analysis of the German National Cohort (NAKO)
Source: BMC Geriatr. 2026 Mar 26;26:487. doi: 10.1186/s12877-026-07357-2 (PMC13064328; doi:10.1186/s12877-026-07357-2)
Supplement: Supplementary file 2 — Additional file 2. Results of Cox proportional hazard model for mortality – full model. [file 12877_2026_7357_MOESM2_ESM.xlsx]

## Sheet: Tabelle1
Additional file 2: Results of Cox proportional hazard model for mortality – full model
Variables		M1 - Distinct effects
		HR	p	lower 95% CI	upper 95% CI
Semantic Memory (SM)	Low (ref.)	1
	Medium	0.92	0.184	0.81	1.04
	High	0.83	0.078	0.67	1.02
	Missing/incomplete	1.18	0.177	0.93	1.49
Executive function / processing speed (EF/PS)	Low (ref.)	1
	Medium	0.68	<0.001	0.6	0.78
	High	0.66	<0.001	0.53	0.83
	Missing/incomplete	0.74	0.01	0.58	0.93
Physical Activity	Active (PA)	0.71	<0.001	0.62	0.82
(PA)	Low PA (ref.)	1
	Missing/incomplete	1.19	0.037	1.01	1.4
Age		1.07	<0.001	1.04	1.1
Age²		1	0.255	1	1.01
Sex	Male (ref.)	1
	Female	0.5	<0.001	0.45	0.56
Education	Low (0-2)	1.17	0.197	0.92	1.47
	Medium (3-4)	0.99	0.813	0.88	1.1
	High (5-6) (ref.)	1
	Missing/incomplete	1.32	0.546	0.54	3.22
Monthly net equivalent income - quartiles	Q1	1.76	<0.001	1.48	2.1
	Q2	1.4	<0.001	1.18	1.68
	Q3	1.18	0.075	0.98	1.41
	Q4 (ref.)	1
	Missing/incomplete	1.34	0.016	1.06	1.69
Charlson Comorbidity Index score	0 (ref.)	1
	1	1.89	<0.001	1.67	2.13
	2	3.66	<0.001	3.16	4.24
	3	6.99	<0.001	5.58	8.75
	Missing/incomplete	2.44	<0.001	1.97	3.03
Lifestyle risk factors (Smoking, Alcohol, Obesity)	0 (ref.)	1
	1	0.95	0.445	0.83	1.09
	2	1.17	0.045	1	1.37
	3	2.03	<0.001	1.46	2.83
	Missing/incomplete	1.32	0.002	1.11	1.57
German language proficiency	Mother tongue/(very) good (ref.)	1
	Moderate/(very) weak	0.51	<0.001	0.36	0.71
	Missing/incomplete	0.71	0.491	0.27	1.88
Subjects		28892
Failures (Deaths)		1605
Observations (py)		216427
Time at risk		201534
LR chi²		1126
Note: HR = hazard ratio; 95%CI = 95% confidence interval; py = person-years; additionally adjusted for place of examination.
Source: NAKO baseline and mortality follow-up (N=28,892; py=216,427) (own calculations).
