# Supplementary material for: Individual and combined associations of physical activity and cognitive function with all-cause mortality in older men and women: a prospective analysis of the German National Cohort (NAKO)
Source: BMC Geriatr. 2026 Mar 26;26:487. doi: 10.1186/s12877-026-07357-2 (PMC13064328; doi:10.1186/s12877-026-07357-2)
Supplement: Supplementary file 3 — Additional file 3. Results of Cox proportional hazard models with interaction term (main effects and interaction effects; HR, 95%CI). [file 12877_2026_7357_MOESM3_ESM.xlsx]

## Sheet: Tabelle1
Additional file 3: Results of Cox proportional hazard models with interaction term (main effects and interaction effects; HR, 95%CI)
Variables		M2a: Interaction
		SM*PA
		HR	p	lower 95% CI	upper 95% CI
Semantic Memory (SM) - Main Effects	Low (ref.)	1
	Medium	0.75	0.038	0.57	0.98
	High	0.68	0.146	0.41	1.14
	Missing/incomplete	1.04	0.818	0.72	1.51
Physical Activity (PA) - Main Effects	Active (PA)	0.6	<0.001	0.46	0.77
	Low PA (ref.)	1
	Missing/incomplete	0.71	0.052	0.5	1
SM*PA - Interaction Effects	Medium*PA	1.288	0.105	0.948768	1.14
	Medium*Missing/Incomplete	1.24	0.322	0.807	1.92
	High*PA	1.31	0.342	0.75	2.28
	High*Missing/Incomplete	0.89	0.802	0.36	2.2
	Missing/Incomplete*PA	1.06	0.798	0.69	1.61
	Missing/Incomplete*Missing/Incomplete	1.48	0.148	0.87	2.52
		M2b: Interaction
		EF/PS*PA
Executive Function/Processing Speed (EF/PS) - Main Effects	Low (ref.)	1
	Medium	0.6	<0.001	0.46	0.78
	High	0.59	0.066	0.33	1.04
	Missing/incomplete	0.75	0.138	0.51	1.1
Physical Activity (PA) - Main Effects	Active (PA)	0.65	0.001	0.5	0.84
	Low PA (ref.)	1
	Missing/incomplete	0.76	0.114	0.55	1.07
EF/PS*PA - Interaction Effects	Medium*PA	1.18	0.296	0.87	1.6
	Medium*Missing/Incomplete	1.09	0.679	0.72	1.67
	High*PA	1.17	0.609	0.64	2.17
	High*Missing/Incomplete	1.03	0.949	0.41	2.62
	Missing/Incomplete*PA	0.87	0.536	0.57	1.34
	Missing/Incomplete*Missing/Incomplete	1.4	0.221	0.81	2.42
Note: SM = Semantic Memory; EF/PS = Executive Function/Processing Speed; PA = Physical Activity; HR = Hazard Ratio; 95%CI = 95% Confidence Interval; py = person-years; models adjusted for age, age², sex, education, income, Charlson Comorbidity Index score, lifestyle risk factors, German language proficiency, and place of examination. The effects were estimated in separate models for SM and EF/PS.
Source: NAKO baseline and mortality follow-up (N=28,892; py=216,427) (own calculations).
