# Supplementary material for: Individual and combined associations of physical activity and cognitive function with all-cause mortality in older men and women: a prospective analysis of the German National Cohort (NAKO)
Source: BMC Geriatr. 2026 Mar 26;26:487. doi: 10.1186/s12877-026-07357-2 (PMC13064328; doi:10.1186/s12877-026-07357-2)
Supplement: Supplementary file 4 — Additional file 4. Results of Cox proportional hazard models for mortality with distinct effects for men and women. [file 12877_2026_7357_MOESM4_ESM.xlsx]

## Sheet: Tabelle1
Additional file 4: Results of Cox proportional hazard models for mortality with distinct effects for men and women
Variables		M1 - Distinct effects - Men					M1 - Distinct effects - Women
		HR	p	lower 95% CI	upper 95% CI	HR		p	lower 95% CI	upper 95% CI
Semantic Memory (SM)	Low (ref.)	1				1
	Medium	0.93	0.308	0.8	1.07	0.84		0.193	0.65	1.09
	High	0.93	0.588	0.7	1.22	0.68		0.033	0.48	0.97
	Missing/incomplete	1.17	0.235	0.9	1.52	1.29		0.329	0.77	2.17
Executive function / processing speed (EF / PS)	Low (ref.)	1				1
	Medium	0.71	<0.001	0.61	0.84	0.62		<0.001	0.49	0.79
	High	0.7	0.011	0.54	0.92	0.59		0.006	0.4	0.86
	Missing/incomplete	0.83	0.159	0.64	1.08	0.47		0.007	0.27	0.81
Physical Activity (PA)	Active (PA)	0.72	<0.001	0.61	0.86	0.66		0.002	0.5	0.86
	Low PA (ref.)	1				1
	Missing/incomplete	0.84	0.131	0.67	1.05	0.85		0.306	0.61	1.17
Age		1.06	<0.001	1.03	1.1	1.07		0.007	1.02	1.13
Age²		1	0.335	1	1.01	1		0.55	0.99	1.01
Education	Low (0-2)	1.35	0.072	0.97	1.86	1.01		0.972	0.71	1.43
	Medium (3-4)	0.95	0.47	0.84	1.09	1.05		0.641	0.86	1.29
	High (5-6) (ref.)	1				1
	Missing/incomplete	1.59	0.4	0.54	4.73	0.98		0.975	0.2	4.77
Monthly net equivalent income - quartiles	Q1	1.84	<0.001	1.5	2.26	1.63		0.008	1.14	2.32
	Q2	1.41	0.001	1.14	1.73	1.39		0.065	0.98	1.99
	Q3	1.16	0.171	0.94	1.42	1.26		0.212	0.88	1.82
	Q4 (ref.)	1				1
	Missing/incomplete	1.38	0.029	1.03	1.84	1.27		0.271	0.83	1.95
Charlson Comorbidity Index score	0 (ref.)	1				1
	1	1.94	<0.001	1.67	2.25	1.78		<0.001	1.45	2.19
	2	3.8	<0.001	3.18	4.54	3.35		<0.001	2.57	4.37
	3	6.67	<0.001	5.11	8.72	7.92		<0.001	5.18	12.1
	Missing/incomplete	2.12	<0.001	1.61	2.78	3.13		<0.001	2.2	4.46
Lifestyle risk factors (Smoking, Alcohol, Obesity)	0 (ref.)	1				1
	1	0.85	0.062	0.72	1.01	1.16		0.221	0.91	1.47
	2	1.1	0.308	0.91	1.33	1.31		0.073	0.97	1.77
	3	1.79	0.003	1.22	2.63	3.02		0.001	1.56	5.82
	Missing/incomplete	1.36	0.005	1.1	1.67	1.2		0.27	0.87	1.64
German language proficiency	Mother tongue/(very) good (ref.)	1				1
	Moderate/(very) weak	0.45	<0.001	0.3	0.68	0.62		0.121	0.34	1.14
	Missing/incomplete	0.73	0.572	0.24	2.18	0.61		0.666	0.06	5.87
Subjects		14665				14227
Failures (Deaths)		1097				508
Observations (py)		108914				107513
Time at risk		101184				100350
LR chi²		648				310
Note: HR = Hazard Ratio; 95%CI = 95% Confidence Interval; py = person-years; additionally adjusted for place of examination.
Source: NAKO baseline and mortality follow-up (men: N=14,665; py=108,914; women: N=14,227; py=107,513) (own calculations).
