# Supplementary material for: Individual and combined associations of physical activity and cognitive function with all-cause mortality in older men and women: a prospective analysis of the German National Cohort (NAKO)
Source: BMC Geriatr. 2026 Mar 26;26:487. doi: 10.1186/s12877-026-07357-2 (PMC13064328; doi:10.1186/s12877-026-07357-2)
Supplement: Supplementary file 5 — Additional file 5. Sensitivity Analyses - Results of Cox proportional hazard models with interaction term (main effects and interaction effects; HR, 95%CI). [file 12877_2026_7357_MOESM5_ESM.xlsx]

## Sheet: Tabelle1
Additional file 5: Sensitivity Analyses - Results of Cox proportional hazard models with interaction term (main effects and interaction effects; HR, 95%CI)
		a: SEMANTIC MEMORY (SM)			b: EXECUTIVE FUNCTION/PROCESSING SPEED (EF/PS)
Variables		HR	lower 95% CI	upper 95% CI	HR	lower 95% CI	upper 95% CI
Models S1: Excluding socio-economic covariates (N= 28,892; py= 216,427; deaths=1,605)
Cognition domain: SM or EF/PS - Main Effects	Low (ref.)	1			1
	Medium	0.71	0.54	0.93	0.55	0.42	0.72
	High	0.62	0.37	1.04	0.5	0.28	0.89
	Missing/incomplete	1.04	0.72	1.51	0.7	0.48	1.02
Physical Activity (PA) - Main Effects	Active (PA)	0.58	0.45	0.75	0.63	0.48	0.81
	Low PA (ref.)	1			1
	Missing/incomplete	0.71	0.5	1	0.75	0.54	1.05
Cognition domain*PA - Interaction Effects	Medium*PA	1.33	0.98	1.8	1.21	0.89	1.64
	Medium*Missing/Incomplete	1.26	0.82	1.94	1.14	0.75	1.74
	High*PA	1.36	0.78	2.36	1.22	0.66	2.26
	High*Missing/Incomplete	0.94	0.38	2.32	1.08	0.43	2.75
	Missing/Incomplete*PA	1.08	0.71	1.64	0.89	0.58	1.37
	Missing*Missing	1.52	0.9	2.59	1.46	0.85	2.52
Models S2: Excluding health-related covariates (N= 28,892; py= 216,427; deaths=1,605)
Cognition domain: SM or EF/PS - Main Effects	Low (ref.)	1			1
	Medium	0.67	0.51	0.88	0.53	0.41	0.69
	High	0.57	0.34	0.96	0.47	0.27	0.84
	Missing/incomplete	1.04	0.72	1.5	0.74	0.51	1.08
Physical Activity (PA) - Main Effects	Active (PA)	0.46	0.36	0.59	0.51	0.4	0.66
	Low PA (ref.)	1			1
	Missing/incomplete	0.61	0.43	0.86	0.68	0.49	0.95
Cognition domain*PA - Interaction Effects	Medium*PA	1.42	1.05	1.93	1.25	0.92	1.7
	Medium*Missing/Incomplete	1.36	0.88	2.09	1.12	0.74	1.71
	High*PA	1.47	0.84	2.55	1.31	0.71	2.42
	High*Missing/Incomplete	1.02	0.41	2.51	1.21	0.48	3.07
	Missing/Incomplete*PA	1.09	0.72	1.67	0.87	0.57	1.34
	Missing*Missing	1.53	0.9	2.6	1.36	0.79	2.34
Models S3: Continuous measures for PA and cognitive domains (N= 23,837; py=179,616; deaths=1,246)
Cognition domain: SM OR EF/PS (metric) - Main Effect		0.96	0.93	0.99	0.91	0.88	0.94
Physical Activity (metric) - Main Effect		1	1	1	1	1	1
Cognition domain*PA (metric) - Interaction Effect		1	1	1	1	1	1
Models S4: Exclusion individuals with a history of stroke (N=27,590; py=206,800; deaths=1,456)
Cognition domain: SM or EF/PS - Main Effects	Low (ref.)	1			1
	Medium	0.71	0.53	0.94	0.61	0.46	0.82
	High	0.67	0.39	1.13	0.58	0.32	1.05
	Missing/incomplete	1.09	0.73	1.63	0.79	0.52	1.2
Physical Activity (PA) - Main Effects	Active (PA)	0.57	0.43	0.75	0.66	0.5	0.88
	Low PA (ref.)	1			1
	Missing/incomplete	0.71	0.5	1.02	0.78	0.55	1.12
Cognition domain*PA - Interaction Effects	Medium*PA	1.41	1.02	1.96	1.14	0.82	1.58
	Medium*Missing/Incomplete	1.25	0.79	1.97	1.05	0.67	1.65
	High*PA	1.38	0.77	2.45	1.19	0.63	2.26
	High*Missing/Incomplete	0.89	0.35	2.21	0.66	0.22	1.96
	Missing/Incomplete*PA	1.01	0.64	1.61	0.73	0.45	1.17
	Missing*Missing	1.16	0.64	2.08	1.19	0.66	2.17
Models S5: Exclusion individuals with a history of diabetes (N=24,730; py=185,673, deaths=1,166)
Cognition domain: SM OR EF/PS - Main Effects	Low (ref.)	1			1
	Medium	0.67	0.49	0.94	0.58	0.42	0.81
	High	0.59	0.32	1.08	0.53	0.27	1.05
	Missing/incomplete	1.15	0.72	1.83	0.65	0.4	1.06
Physical Activity (PA) - Main Effects	Active (PA)	0.56	0.41	0.77	0.59	0.42	0.81
	Low PA (ref.)	1			1
	Missing/incomplete	0.69	0.45	1.06	0.75	0.49	1.14
Cognition domain*PA - Interaction Effects	Medium*PA	1.35	0.93	1.95	1.25	0.86	1.82
	Medium*Missing/Incomplete	1.41	0.83	2.37	1.09	0.65	1.83
	High*PA	1.47	0.76	2.82	1.43	0.69	2.96
	High*Missing/Incomplete	0.79	0.26	2.41	1.38	0.5	3.83
	Missing/Incomplete*PA	1.06	0.63	1.78	0.93	0.54	1.61
	Missing*Missing	1.26	0.65	2.46	1.52	0.77	2.99
Models S6: Censoring date December 31, 2021 (N= 28,892 py= 161,163, deaths=1,114)
Cognition domain: SM OR EF/PS - Main Effects	Low (ref.)	1			1
	Medium	0.72	0.52	0.98	0.58	0.42	0.8
	High	0.88	0.5	1.56	0.53	0.26	1.08
	Missing/incomplete	1.13	0.74	1.72	0.84	0.54	1.3
Physical Activity (PA) - Main Effects	Active (PA)	0.62	0.46	0.84	0.7	0.52	0.96
	Low PA (ref.)	1			1
	Missing/incomplete	0.71	0.47	1.08	0.94	0.65	1.37
Cognition domain*PA - Interaction Effects	Medium*PA	1.43	0.99	2.05	1.16	0.81	1.67
	Medium*Missing/Incomplete	1.39	0.83	2.35	0.84	0.51	1.38
	High*PA	1.07	0.57	2.01	1.11	0.52	2.37
	High*Missing/Incomplete	0.55	0.17	1.78	0.68	0.2	2.36
	Missing/Incomplete*PA	0.87	0.52	1.43	0.65	0.39	1.09
	Missing*Missing	1.45	0.77	2.71	1.1	0.59	2.06
Note: SM = Semantic Memory; EF/PS = Executive Function/Processing Speed; PA = Physical Activity; HR = Hazard Ratio; 95%CI = 95% Confidence Interval; py = person-years; models (except those with a reduced set of covariates) adjusted for age, age², sex, education, income, Charlson Comorbidity Index score, lifestyle risk factors, German language proficiency, and place of examination. The effects wer…
Source: NAKO baseline and mortality follow-up (own calculations).
